# Supplementary material for: SIRT1 regulates Mxd1 during malignant melanoma progression
Source: Oncotarget. 2017 Oct 3;8(70):114540–53. doi: 10.18632/oncotarget.21457 (PMC5777712; doi:10.18632/oncotarget.21457)
Supplement: Supplementary file 2 [file oncotarget-08-114540-s002.xlsx]

## Sheet: Sheet1
chrom	start	end	width	Conc_Adhesion	Conc_Suspension	Fold	p.value	FDR	Closest Gene_symbol	Gene_EntrezID	Distance_closestGene (bp)
chr2	73312378	73312676	299	0.2	3.81	-3.61	0.00000263	0.00557	Scrn3	74616	0
chr2	59407633	59408023	391	2.25	4.49	-2.24	0.0000347	0.0368	5330411J11Rik	76676	20950
chr12	79235646	79236021	376	0.85	3.72	-2.87	0.0000719	0.0405	Zfyve26	211978	0
chr10	111972489	111972933	445	2.66	4.68	-2.02	0.0000766	0.0405	Krr1	52705	0
chr5	38516288	38516651	364	1.44	3.86	-2.43	0.000134	0.0525	Wdr1	22388	10161
chr6	87522293	87522601	309	1.75	4.08	-2.33	0.000164	0.0525	Arhgap25	232201	0
chr7	43671707	43672165	459	1.82	4.08	-2.27	0.000174	0.0525	Ctu1	233189	0
chr4	88214025	88214347	323	-0.44	3.21	-3.65	0.000246	0.0652	Focad	230393	0
chr15	103388524	103388908	385	1.94	4.08	-2.14	0.000323	0.0655	Gtsf1	74174	13550
chr5	90742000	90742397	398	1.56	3.81	-2.25	0.000411	0.0655	Cxcl5	20311	16900
chr2	38782382	38782709	328	0.2	3.28	-3.08	0.000496	0.0655	Nr6a1	14536	0
chr10	59292681	59292959	279	1.15	3.6	-2.45	0.000499	0.0655	P4ha1	18451	30336
chr12	110936275	110936618	344	1.25	3.6	-2.34	0.000542	0.0655	Tecpr2	104859	0
chr4	43798976	43799319	344	2.07	4.04	-1.97	0.000554	0.0655	Olfr29-ps1	29848	16648
chr16	89844619	89844923	305	2.09	4.04	-1.95	0.000566	0.0655	Tiam1	21844	0
chr17	31297443	31297967	525	2.99	4.71	-1.72	0.000607	0.0655	Slc37a1	224674	0
chr3	35103255	35103577	323	0.92	3.49	-2.57	0.000615	0.0655	Mir6378	102466155	180603
chr11	3387035	3387389	355	1.15	3.95	-2.8	0.000621	0.0655	Limk2	16886	0
chr8	92008928	92009230	303	0.48	3.35	-2.87	0.000732	0.0655	Irx3	16373	207273
chr10	89508597	89508872	276	0.56	3.35	-2.79	0.000748	0.0655	Nr1h4	20186	0
chr15	67364150	67364723	574	3.78	5.28	-1.49	0.000806	0.0655	1700012I11Rik	69334	0
chr17	13671739	13672080	342	2.27	4.13	-1.85	0.000811	0.0655	Tcte2	21646	41885
chr1	161214550	161214939	390	1.15	3.54	-2.4	0.000813	0.0655	Prdx6	11758	25172
chr3	18623917	18624193	277	1.52	3.72	-2.2	0.000829	0.0655	4930433B08Rik	73959	143439
chr7	128344930	128345243	314	1.2	3.54	-2.34	0.00084	0.0655	Rgs10	67865	28381
chr3	37838699	37839361	663	2.44	4.24	-1.8	0.000844	0.0655	Gm20755	626410	59451
chr4	141500653	141500962	310	2.15	4.05	-1.9	0.000895	0.0655	Spen	56381	0
chr18	14751560	14751979	420	2.15	4.05	-1.9	0.000903	0.0655	Psma8	73677	0
chr6	87672116	87672459	344	2.15	4.04	-1.9	0.000911	0.0655	Aplf	72103	0
chr11	117018441	117018768	328	2.15	4.04	-1.89	0.000928	0.0655	Mgat5b	268510	31496
chr4	135505779	135506040	262	1.98	4.12	-2.14	0.000967	0.066	Stpg1	78806	0
chr1	88705825	88706159	335	2.04	3.95	-1.91	0.00107	0.0705	Arl4c	320982	3633
chr15	68342598	68342909	312	1.75	3.77	-2.02	0.00119	0.0758	Mir30d	387228	1308
chr6	86655577	86656146	570	3.36	4.91	-1.55	0.00122	0.0758	Mxd1	17119	0
chr16	13903466	13903826	361	1.94	3.91	-1.97	0.00128	0.0776	Mpv17l	93734	0
chr15	57408570	57408926	357	1.52	3.67	-2.15	0.00133	0.0777	Slc22a22	210463	0
chr7	74862831	74863111	281	-0.44	2.95	-3.39	0.00138	0.0777	4930533N22Rik	75205	167099
chr8	53945532	53945999	468	2.01	3.91	-1.91	0.00139	0.0777	Vegfc	22341	131532
chr19	30205477	30205761	285	0.85	3.36	-2.51	0.0016	0.0866	Gm38437	102465114	0
chr6	25709465	25709805	341	1.6	3.76	-2.15	0.00165	0.0874	Gpr37	14763	19484
chr14	54939418	54939769	352	2.87	4.41	-1.55	0.00185	0.0945	Cmtm5	67272	140
chr6	85262734	85263133	400	2.17	3.95	-1.78	0.00187	0.0945	Sfxn5	94282	0
chr12	32952526	32952775	250	1.56	3.6	-2.04	0.00198	0.0973	4933406C10Rik	74076	0
