# Supplementary material for: SIRT1 regulates Mxd1 during malignant melanoma progression
Source: Oncotarget. 2017 Oct 3;8(70):114540–53. doi: 10.18632/oncotarget.21457 (PMC5777712; doi:10.18632/oncotarget.21457)
Supplement: Supplementary file 3 [file oncotarget-08-114540-s003.xlsx]

## Sheet: Sheet1
Term ID	Description	Frequency	log10 p-value	Uniqueness	Dispensability
GO:0002376	immune system process	87.04	-14062	0.84	0.00
GO:0051592	response to calcium ion	0.335 %	-15119	0.83	0.00
GO:0060314	regulation of ryanodine-sensitive calcium-release channel activity	0.032 %	-24653	0.52	0.00
GO:0009953	dorsal/ventral pattern formation	0.543 %	-18870	0.75	0.03
GO:0030198	extracellular matrix organization	0.927 %	-15577	0.68	0.04
GO:0048168	regulation of neuronal synaptic plasticity	0.257 %	-15900	0.74	0.07
GO:0035721	intraciliary retrograde transport	0.038 %	-22870	0.56	0.21
GO:0010718	positive regulation of epithelial to mesenchymal transition	0.078 %	-13434	0.63	0.22
GO:0043570	maintenance of DNA repeat elements	0.032 %	-13092	0.69	0.29
GO:0055085	transmembrane transport	51.9	-15122	0.58	0.31
GO:0010765	positive regulation of sodium ion transport	0.094 %	-15580	0.50	0.61
