# Supplementary material for: SIRT1 regulates Mxd1 during malignant melanoma progression
Source: Oncotarget. 2017 Oct 3;8(70):114540–53. doi: 10.18632/oncotarget.21457 (PMC5777712; doi:10.18632/oncotarget.21457)
Supplement: Supplementary file 4 [file oncotarget-08-114540-s004.xlsx]

## Sheet: Sheet1
Term ID	Description	Frequency	log10 p-value	Uniqueness	Dispensability
GO:0001666	response to hypoxia	0.981 %	-36657	0.90	0.00
GO:0007626	locomotory behavior	13.25	-13752	0.98	0.00
GO:0010811	positive regulation of cell-substrate adhesion	0.352 %	-62131	0.83	0.00
GO:0030198	extracellular matrix organization	0.927 %	-48390	0.83	0.02
GO:0016567	protein ubiquitination	19.82	-24505	0.89	0.03
GO:0001525	angiogenesis	15.3	-30868	0.75	0.04
GO:0071435	potassium ion export	0.022 %	-16645	0.90	0.04
GO:0008283	cell proliferation	71.98	-16282	0.92	0.05
GO:0051881	regulation of mitochondrial membrane potential	0.159 %	-25514	0.90	0.06
GO:0032091	negative regulation of protein binding	0.219 %	-24648	0.91	0.06
GO:0071847	TNFSF11-mediated signaling pathway	0.003 %	-28696	0.85	0.09
GO:0055114	oxidation-reduction process	41.85	-21139	0.89	0.09
GO:0060548	negative regulation of cell death	26.92	-38749	0.78	0.10
GO:0006914	autophagy	0.530 %	-13530	0.93	0.10
GO:0050882	voluntary musculoskeletal movement	0.021 %	-13610	0.90	0.13
GO:0045176	apical protein localization	0.057 %	-14175	0.95	0.15
GO:0016310	phosphorylation	88.67	-13919	0.89	0.15
GO:0038063	collagen-activated tyrosine kinase receptor signaling pathway	0.021 %	-18174	0.85	0.17
GO:0010288	response to lead ion	0.046 %	-16371	0.92	0.18
GO:0006397	mRNA processing	12.65	-18904	0.89	0.19
GO:0001503	ossification	16.55	-29495	0.86	0.21
GO:0048066	developmental pigmentation	0.248 %	-13094	0.86	0.21
GO:0006898	receptor-mediated endocytosis	0.697 %	-16058	0.94	0.22
GO:0070050	neuron cellular homeostasis	0.016 %	-15328	0.89	0.24
GO:0086091	regulation of heart rate by cardiac conduction	0.078 %	-19105	0.78	0.27
GO:0030307	positive regulation of cell growth	0.389 %	-28003	0.73	0.28
GO:0051260	protein homooligomerization	0.881 %	-31260	0.84	0.28
GO:0030282	bone mineralization	0.514 %	-25798	0.80	0.28
GO:0048706	embryonic skeletal system development	0.719 %	-19484	0.79	0.29
GO:0071320	cellular response to cAMP	0.148 %	-21030	0.87	0.31
GO:0030036	actin cytoskeleton organization	24.41	-26051	0.79	0.31
GO:0045879	negative regulation of smoothened signaling pathway	0.136 %	-18556	0.79	0.33
GO:0001501	skeletal system development	22.43	-28598	0.80	0.34
GO:0006939	smooth muscle contraction	0.482 %	-16371	0.85	0.34
GO:0046330	positive regulation of JNK cascade	0.225 %	-29384	0.70	0.36
GO:0031581	hemidesmosome assembly	0.024 %	-13610	0.86	0.38
GO:0036297	interstrand cross-link repair	0.024 %	-17375	0.84	0.38
GO:0002520	immune system development	40.77	-13610	0.78	0.38
GO:0070544	histone H3-K36 demethylation	0.035 %	-18174	0.81	0.39
GO:0006820	anion transport	19.93	-14095	0.88	0.42
GO:0006979	response to oxidative stress	12.71	-33586	0.91	0.43
GO:0007498	mesoderm development	0.538 %	-14732	0.86	0.43
GO:0043087	regulation of GTPase activity	23.17	-19581	0.86	0.43
GO:0010821	regulation of mitochondrion organization	0.225 %	-14175	0.80	0.44
GO:0007411	axon guidance	0.909 %	-27105	0.58	0.44
GO:0014042	positive regulation of neuron maturation	0.010 %	-13610	0.74	0.44
GO:0008285	negative regulation of cell proliferation	23.81	-14466	0.81	0.45
GO:0007275	multicellular organismal development	211.18	-21898	0.77	0.46
GO:0046777	protein autophosphorylation	0.822 %	-14474	0.89	0.46
GO:0045747	positive regulation of Notch signaling pathway	0.105 %	-18540	0.79	0.47
GO:0045944	positive regulation of transcription from RNA polymerase II promoter	45.2	-29192	0.74	0.47
GO:0007005	mitochondrion organization	11.49	-15606	0.85	0.47
GO:0014909	smooth muscle cell migration	0.124 %	-18174	0.86	0.48
GO:0016043	cellular component organization	196.47	-37531	0.82	0.48
GO:0032456	endocytic recycling	0.060 %	-15406	0.91	0.49
GO:0055085	transmembrane transport	51.9	-13838	0.85	0.49
GO:0033962	cytoplasmic mRNA processing body assembly	0.056 %	-13155	0.86	0.49
GO:1903204	negative regulation of oxidative stress-induced neuron death	0.003 %	-25322	0.77	0.50
GO:0090263	positive regulation of canonical Wnt signaling pathway	0.283 %	-13342	0.78	0.51
GO:0045995	regulation of embryonic development	0.360 %	-13155	0.74	0.52
GO:0035987	endodermal cell differentiation	0.081 %	-19890	0.78	0.52
GO:0048008	platelet-derived growth factor receptor signaling pathway	0.208 %	-14054	0.83	0.52
GO:0051056	regulation of small GTPase mediated signal transduction	20.68	-21543	0.78	0.52
GO:0046847	filopodium assembly	0.210 %	-17375	0.81	0.53
GO:0001886	endothelial cell morphogenesis	0.044 %	-18476	0.76	0.53
GO:0045665	negative regulation of neuron differentiation	0.351 %	-17477	0.67	0.54
GO:0071872	cellular response to epinephrine stimulus	0.008 %	-14175	0.89	0.54
GO:0007420	brain development	33.85	-17139	0.75	0.54
GO:0007399	nervous system development	89.2	-17398	0.76	0.55
GO:0030193	regulation of blood coagulation	0.205 %	-13820	0.71	0.55
GO:0043114	regulation of vascular permeability	0.071 %	-18422	0.83	0.55
GO:0060306	regulation of membrane repolarization	0.056 %	-14175	0.82	0.55
GO:0008360	regulation of cell shape	0.441 %	-14251	0.65	0.57
GO:0045597	positive regulation of cell differentiation	25.46	-13766	0.68	0.58
GO:0060346	bone trabecula formation	0.037 %	-16645	0.81	0.58
GO:1901897	regulation of relaxation of cardiac muscle	0.013 %	-15621	0.83	0.58
GO:0006468	protein phosphorylation	67.09	-18155	0.87	0.59
GO:0060396	growth hormone receptor signaling pathway	0.037 %	-19982	0.81	0.59
GO:0003281	ventricular septum development	0.303 %	-13055	0.81	0.60
GO:0050680	negative regulation of epithelial cell proliferation	0.567 %	-15205	0.84	0.61
GO:0071305	cellular response to vitamin D	0.048 %	-15328	0.84	0.61
GO:0010613	positive regulation of cardiac muscle hypertrophy	0.030 %	-14604	0.76	0.62
GO:0001843	neural tube closure	0.533 %	-20766	0.75	0.62
GO:0032060	bleb assembly	0.048 %	-14175	0.83	0.63
GO:0030334	regulation of cell migration	18.81	-25504	0.77	0.63
GO:0035019	somatic stem cell maintenance	0.348 %	-13766	0.70	0.64
GO:0060976	coronary vasculature development	0.089 %	-24196	0.82	0.64
GO:0040008	regulation of growth	24.39	-16359	0.88	0.65
GO:0009612	response to mechanical stimulus	0.765 %	-18954	0.90	0.66
GO:0030326	embryonic limb morphogenesis	0.703 %	-14829	0.78	0.67
GO:0040014	regulation of multicellular organism growth	0.536 %	-23443	0.74	0.67
GO:0033209	tumor necrosis factor-mediated signaling pathway	0.113 %	-15406	0.81	0.69
GO:0007155	cell adhesion	40.8	-41991	0.95	0.69
GO:0043085	positive regulation of catalytic activity	47.34	-17329	0.80	0.69
